# Supplementary material for: ER-resident sensor PERK is essential for mitochondrial thermogenesis in brown adipose tissue
Source: Life Sci Alliance. 2020 Feb 6;3(3):e201900576. doi: 10.26508/lsa.201900576 (PMC7010021; doi:10.26508/lsa.201900576)
Supplement: Supplementary file 1 [file LSA-2019-00576_TableS1.xlsx]

## Sheet: Supplmental Table 1
Table S1. Gene list whose expression level is reduced in siPERK-transfected BAs after 16 and 24 h of culture with differentiation enhancement medium on day 2
gene name	locus
Ptpn11	chr5:121130532-121191397
Prrc2b	chr2:32151147-32234537
Ehhadh	chr16:21761284-21787834
Tmem119	chr5:113793728-113800352
Csde1	chr3:103020545-103058189
Ptrf	chr11:100956735-100970617
Tbl1x	chrX:77511226-77660265
Rbfox2	chr15:77078989-77307053
Naa15	chr3:51416015-51475985
Prkab2	chr3:97658211-97673067
Eif5b	chr1:37998009-38129662
Ctnna1	chr18:35118911-35254775
Psme4	chr11:30771774-30880361
Svil	chr18:5046588-5119293
Mtpn	chr6:35508823-35539888
Map4	chr9:109931773-110083954
Acad11	chr9:104063702-104127646
Trp53inp1	chr4:11156440-11174377
Agpat6	chr8:23172945-23208453
Gns	chr10:121365089-121397245
Antxr1	chr6:87133852-87335775
Tug1	chr11:3639784-3648814
Fzd7	chr1:59482146-59486955
Adamts12	chr15:11064789-11346867
Mgll	chr6:88724411-88828360
Map4k5	chr12:69746847-69987002
Fat1	chr8:44950207-45052257
Irak2	chr6:113638466-113695027
Rras2	chr7:114046781-114117781
Wdr92	chr11:17211892-17235200
Nap1l1	chr10:111473191-111498150
Nup98	chr7:102119399-102210166
Kif1b	chr4:149176318-149307733
Arl5a	chr2:52397950-52424874
Cbx5	chr15:103191545-103239816
Actn1	chr12:80167541-80260371
Snx18	chr13:113592178-113618564
Gm20594	chr6:79818030-79818364
Ppfibp1	chr6:146888493-147032023
Slc38a2	chr15:96687391-96699698
Nrp1	chr8:128359072-128505475
Ankrd17	chr5:90227165-90366185
Nr3c1	chr18:39410544-39487245
Mast2	chr4:116306759-116464181
Gnaq	chr19:16132830-16387453
Ncoa1	chr12:4247361-4477182
Filip1l	chr16:57301999-57606867
Cmip	chr8:117257018-117461505
Efhd2	chr4:141858141-141874920
Larp4b	chr13:9093904-9173090
Aldh3a2	chr11:61244754-61267127
Strn3	chr12:51608540-51738939
Hspb1	chr5:135887918-135889563
Prkacb	chr3:146729578-146812946
Thbs1	chr2:118111921-118127133
Fbxo11	chr17:87975049-88065285
Abca1	chr4:53030788-53159895
Tmem127	chr2:127247974-127260764
Frs2	chr10:117070126-117148474
Golga3	chr5:110176700-110223155
Cnst	chr1:179546528-179627473
Actr2	chr11:20062303-20112951
Serpine1	chr5:137061505-137072272
Tnfaip1	chr11:78522849-78536260
Kpna4	chr3:69072220-69127092
Cald1	chr6:34709443-34775469
Lin7c	chr2:109890877-109900936
Rnf20	chr4:49632059-49656886
Fhl3	chr4:124700698-124708611
Snai2	chr16:14705858-14709382
Gls	chr1:52163449-52233232
Nemf	chr12:69311542-69357176
Ccdc6	chr10:70097120-70193200
Pip4k2a	chr2:18842255-18998121
Pmp22	chr11:62951192-63386069
Vps13c	chr9:67840395-67995634
Pls3	chrX:75785653-75875170
E430025E21Rik	chr15:59331996-59374152
Kifap3	chr1:163779678-163917100
Wasf2	chr4:133130632-133198330
Dync1li2	chr8:104417673-104443047
Trip12	chr1:84721188-84839304
Apoe	chr7:19696243-19699166
Atp6v1a	chr16:44085403-44139019
Brd4	chr17:32196271-32284133
Edem1	chr6:108828640-108859356
Wls	chr3:159839694-159935175
Tex2	chr11:106502138-106612930
Sepp1	chr15:3270766-3280508
Atp1a1	chr3:101576218-101604707
Trim8	chr19:46501647-46516455
Ddah1	chr3:145758691-145894277
Hectd1	chr12:51743721-51829536
Pcdhgc3	chr18:36930284-37841872
Cggbp1	chr16:64852084-64859491
Mief1	chr15:80234079-80253371
Gatad2a	chr8:69907068-69996384
Rmnd5a	chr6:71388633-71440637
Crim1	chr17:78200247-78418152
Rabgap1	chr2:37443284-37566437
Malat1	chr19:5795689-5802671
Timp3	chr10:86048745-86498896
Zc3h11a	chr1:133619870-133661399
Stx2	chr5:128984557-129008572
Slc35b4	chr6:34155878-34177054
Ipo8	chr6:148770683-148831467
St5	chr7:109523910-109617147
Cd44	chr2:102811141-102901665
Yap1	chr9:7932000-8004596
Ston1	chr17:88626554-88645724
Ndst1	chr18:60685975-60713389
C1qc	chr4:136889801-136892914
Ccng1	chr11:40748551-40755286
Gpd2	chr2:57237677-57370719
Tbcel	chr9:42412316-42472226
Rreb1	chr13:37826037-37952005
Ulk2	chr11:61775597-61855092
Hsd17b11	chr5:103989764-104021796
Furin	chr7:80389193-80405431
Gas1	chr13:60174404-60177535
Parva	chr7:112427705-112591688
Lpl	chr8:68880554-68906932
Palm	chr10:79697304-80369637
Sfxn3	chr19:45047575-45056383
Rspry1	chr8:94601940-94660276
Tubb2b	chr13:34127007-34130354
Gpc4	chrX:52053017-52164923
Actb	chr5:142903115-142906724
Txnip	chr3:96555767-96566801
Cd24a	chr10:43579168-43584265
Sorbs3	chr14:70180467-70207671
Hspg2	chr4:137468802-137570630
Arhgap5	chr12:52516076-52567851
Gpnmb	chr6:49036517-49058182
Cmtm4	chr8:104348192-104395807
Zfand2a	chr5:139471215-139484491
Erbb2ip	chr13:103818785-103920586
Slc25a51	chr4:45395923-45408766
Wwc2	chr8:47827605-47990551
Luzp1	chr4:136469760-136549318
Cflar	chr1:58711507-58759203
Naa30	chr14:49172226-49191031
Esyt2	chr12:116281221-116373098
Eng	chr2:32646594-32694175
Myo1c	chr11:75651508-75674634
Pbxip1	chr3:89436703-89450952
Emcn	chr3:137341077-137431069
Senp5	chr16:31959669-32003287
Lrp1	chr10:127538157-127621148
Slc39a6	chr18:24579880-24603817
Spry4	chr18:38586264-38601268
Mxd1	chr6:86647044-86669159
Pla2g15	chr8:106150398-106164715
Tmem65	chr15:58782268-58823427
Megf8	chr7:25317163-25365917
Rab13	chr3:90220816-90225963
Prrc2c	chr1:162671784-162740556
Cyp26b1	chr6:84571413-84593908
Tnrc18	chr5:142724604-142817387
Herpud2	chr9:25108129-25151781
Elavl1	chr8:4284781-4325100
Mef2a	chr7:67231162-67372858
Tead1	chr7:112679319-112906805
Flna	chrX:74223460-74246534
Vapa	chr17:65580052-65613555
Smarca2	chr19:26605159-26823907
Abcg2	chr6:58596671-58692451
Dcbld2	chr16:58408534-58469745
Ggcx	chr6:72414307-72431106
Sh3pxd2a	chr19:47260173-47464411
Myof	chr19:37899035-38043577
Inhba	chr13:16014474-16027211
Kif5b	chr18:6201004-6241524
Prr13	chr15:102459169-102462806
Kank2	chr9:21766772-21798546
Frmd4a	chr2:4152862-4614043
Tm4sf1	chr3:57287063-57301919
Bcl2l1	chr2:152754172-152831728
Epm2aip1	chr9:111271844-111279091
Capg	chr6:72544390-72562983
Klf13	chr7:63886350-63938915
Lims2	chr18:31931506-31958619
N4bp2l1	chr5:150571642-150594525
Nfix	chr8:84701456-84800338
Msn	chrX:96096044-96168553
Ssfa2	chr2:79635424-79672964
Cpt1a	chr19:3323300-3385733
Fam53c	chr18:34758905-34773760
Prkar2a	chr9:108692142-108749511
Klf6	chr13:5861488-5870393
S100a6	chr3:90612893-90614414
Pten	chr19:32757576-32826160
Tln1	chr4:43531512-43562583
Lrrc8a	chr2:30237768-30263790
Fam198b	chr3:79885929-79946278
Impad1	chr4:4764350-4793306
Adh1	chr3:138277644-138290691
Nfib	chr4:82290172-82505779
Stag2	chrX:42149411-42277186
Lox	chr18:52516059-52529867
Ap2b1	chr11:83302696-83405033
Gapvd1	chr2:34676982-34755232
Plxna1	chr6:89316313-89362613
Ap2a2	chr7:141562179-141633011
Vti1b	chr12:79130787-79172458
Cul5	chr9:53614581-53667507
Zc2hc1a	chr3:7503425-7553848
Jade1	chr3:41555733-41616864
Prss23	chr7:89507784-89517586
Ncs1	chr2:31245922-31295471
Colec12	chr18:9707647-9877995
Ccpg1	chr9:72985503-73039699
Ephx1	chr1:180989555-181017495
Mrc2	chr11:105292645-105351145
Myadm	chr7:3289037-3299349
Pi4k2b	chr5:52741573-52769344
Insr	chr8:3150921-3279617
Otud7b	chr3:96080595-96161129
Osbpl5	chr7:143688761-143741963
Ano6	chr15:95790842-95975472
Sdc2	chr15:32920722-33034721
Atp8b2	chr3:89939480-89963332
Zeb2	chr2:44983511-45114084
Cltc	chr11:86583864-87555823
Cdc27	chr11:104502525-104550620
Alcam	chr16:52248995-52452997
Cobll1	chr2:65088338-65238626
Iqgap1	chr7:80711582-80803331
Peg3os	chr7:6705959-6730419
Dcun1d3	chr7:119853162-119895745
Tgfbr3	chr5:107106569-107289595
Megf9	chr4:70431926-70534928
Rnase4	chr14:51091076-51106151
Lnpep	chr17:17527722-17624489
Uhrf1bp1	chr17:27856506-27900040
Vgll3	chr16:65815632-65863066
Gsk3b	chr16:38085063-38246079
Purb	chr11:6467598-6476076
Cmtm6	chr9:114731202-114749343
Sdc4	chr2:164424246-164443188
Maoa	chrX:16619697-16687812
Hipk3	chr2:104426481-104494489
Hip1	chr5:135406518-135545122
Anxa1	chr19:20373433-20390671
Phldb2	chr16:45746230-45844378
Styx	chr14:45351185-45388796
Tmsb10	chr6:72957346-72958748
Afap1	chr5:35893318-36003922
Numa1	chr7:101969842-102014959
Utrn	chr10:12382187-12861735
Tacc1	chr8:25154551-25201542
Ermp1	chr19:29609882-29648420
Sgk1	chr10:21882183-21999902
R3hdm1	chr1:128103305-128237735
Col4a3bp	chr13:96542734-96640167
Axl	chr7:25756499-25788733
Ahcyl2	chr6:29768442-29912310
Cpd	chr11:76777207-76847008
Akap2	chr4:57845247-57896984
Mbnl1	chr3:60472829-60629748
Tns1	chr1:73910230-74124449
Pltp	chr2:164830729-164857708
Pkd2	chr5:104459456-104505819
Emc1	chr4:139352586-139378735
Aff4	chr11:53350766-53421830
Tgfb2	chr1:186623185-186705992
Dpt	chr1:164796731-164824266
Tpr	chr1:150361310-150466165
Kctd10	chr5:114314940-114380505
Aqp11	chr7:97726378-97738247
Adam17	chr12:21316391-21373632
Serpinb6a	chr13:33917917-34002794
Ube3a	chr7:59228749-59306727
Sgpl1	chr10:61098641-61147665
Mmd	chr11:90249475-90278573
Rb1	chr14:73195501-73325791
Tulp4	chr17:6106829-6240637
Nr2f2	chr7:70351949-70411146
Secisbp2l	chr2:125736985-125782870
Zmiz1	chr14:25459184-25666747
Map6	chr7:99267446-99337137
Creb3l1	chr2:91982327-92024170
Tgoln1	chr6:72608420-72617000
Ly6a	chr15:74994876-74998031
Nras	chr3:103058284-103067914
Smad7	chr18:75367364-75395934
Hmga2	chr10:120361274-120476935
Nucks1	chr1:131910457-131936321
Thbs2	chr17:14665499-14694262
Aqp7	chr4:41033073-41048136
Rock1	chr18:10064400-10181792
Usp9x	chrX:13071497-13173327
Snora81	chr16:23107467-23127730
Slc16a2	chrX:103697413-103821988
Rhoj	chr12:75308312-75401455
Lgals9	chr11:78962978-78984924
Cd68	chr11:69664212-69666170
Daam2	chr17:49456021-49564337
Inf2	chr12:112588783-112615557
Tmem37	chr1:120067376-120073780
Gm10638	chr8:86723937-86747060
Dusp6	chr10:99263230-99267489
Arhgef12	chr9:42963841-43105718
Peak1	chr9:56201128-56418050
Csf1	chr3:107741047-107760469
Gm13363	chr1:30940302-30949755
Dtx4	chr19:12466335-12501996
Fam13b	chr18:34409422-34506823
Igfbp3	chr11:7206090-7213923
Clip1	chr5:123577793-123684361
Prrx1	chr1:163245118-163313650
Mpp1	chrX:75095853-75130949
Cd109	chr9:78615545-78716260
Aff1	chr5:103754161-103855322
Sulf1	chr1:12692429-12860372
Emilin2	chr17:71252175-71310965
Dlc1	chr8:36567738-36952442
Atp1b1	chr1:164307674-164458355
Spg20	chr3:55112107-55137332
Sepsecs	chr5:52643406-52669701
Dync1h1	chr12:110601394-110666944
Sash1	chr10:8722218-8886070
Ddr2	chr1:169969408-170088944
Lipg	chr18:74939321-74961263
Tsc22d3	chrX:140539528-140600522
Rhobtb3	chr13:75869536-75943824
Large	chr8:72814598-73352556
Cbx6	chr15:79786350-79834333
Sptan1	chr2:29965559-30031450
Wnk1	chr6:119923968-120038655
Gstm1	chr3:108012249-108017973
Lrrc32	chr7:98494221-98501830
Myo10	chr15:25622549-25813671
Syt12	chr19:4425456-4477143
Asap1	chr15:64086839-64382919
Gsn	chr2:35256358-35307902
Gnao1	chr8:93810837-93969388
Ddx6	chr9:44604891-44640731
Cyp4b1	chr4:115624727-115647705
Arid5b	chr10:68095592-68278726
Krt36	chr11:100102012-100105626
Loxl2	chr14:69609475-69695834
Slco3a1	chr7:74275417-74554780
Aldh1a1	chr19:20601981-20643462
Enpp2	chr15:54838678-54920146
Anxa3	chr5:96793384-96845968
Myh9	chr15:77760584-77842175
Hmox1	chr8:75093617-75100593
Klhl24	chr16:20097553-20127744
Dio2	chr12:90724551-90738438
Mir3072	chr12:109734980-109749457
Mir3101	chr7:27168432-27178883
Snora3	chr7:109519194-109522369
Hipk2	chr6:38697839-38876190
Kcnab1	chr3:65109367-65378225
S100a4	chr3:90603769-90606045
Deptor	chr15:55099916-55259273
Rock2	chr12:16894977-16988274
Celf2	chr2:6539698-7396198
Hipk1	chr3:103193822-103854618
Adm	chr7:110627668-110629819
Arhgdib	chr6:136923708-136941717
Lrrc58	chr16:37868399-37888857
Adamts5	chr16:85858156-85901125
Pik3r1	chr13:101680760-101768217
Akap12	chr10:4266328-4359471
Flnb	chr14:7817956-7951587
Ahnak	chr19:8989283-9076926
Itpripl2	chr7:118485111-118491975
Slc25a24	chr3:109123148-109168409
Ccnd1	chr7:144929930-144939925
Rbp7	chr4:149449701-149454968
Ecm1	chr3:95734147-95739569
Asah1	chr8:41340642-41374697
Sptbn1	chr11:30099394-30219772
Igfbp6	chr15:102144185-102149512
Ccnd2	chr6:127125708-127212419
Efemp1	chr11:28853204-28926743
Cyp4f17	chr17:32506461-32528894
Ptgs1	chr2:36230425-36252271
Snora17	chr2:26637175-26640244
