# Supplementary material for: ER-resident sensor PERK is essential for mitochondrial thermogenesis in brown adipose tissue
Source: Life Sci Alliance. 2020 Feb 6;3(3):e201900576. doi: 10.26508/lsa.201900576 (PMC7010021; doi:10.26508/lsa.201900576)
Supplement: Supplementary file 2 [file LSA-2019-00576_TableS2.xlsx]

## Sheet: Supplmental Table 2
Table S2. Gene list whose expression level is reduced in PERK-deficient HEK293 cells under OXPHOS condition
gene name	locus
RNU11	chr1:28975111-28975246
SNORA48	chr17:7465308-7482324
MIR25	chr7:99690403-99723128
IPO11-LRRC70,LRRC70	chr5:61708572-61924416
MIR7-1	chr9:86582997-86595569
RPL21	chr13:27825691-27830702
MIR612	chr11:65211928-65212028
SNORA56	chrX:153991030-154005964
C19orf33	chr19:38794199-38806606
SNORA68	chr19:17970686-17974133
SNORD49A	chr17:16342300-16395505
SNORD119	chr20:2442280-2451499
SNORD4A	chr17:27046999-27053949
CALY	chr10:135138927-135150475
LOC100288911	chr2:36581891-36582713
C9orf169	chr9:140119643-140120763
HP07349	chr5:108063525-108063962
BCYRN1	chrX:70430034-70948962
BST2	chr19:17513754-17516384
CRIP2	chr14:105939274-105946507
ID1	chr20:30193085-30194317
TAGLN	chr11:117049938-117075508
SNORD77	chr1:173832385-173837125
SNORD99	chr1:28879528-28908366
MIR3682	chr2:53897116-54087170
MIR3936	chr5:131630144-131731306
MIR940	chr16:2321747-2321841
SNORA55	chr1:40026484-40042521
MIR3911	chr9:130374485-130454995
NRTN	chr19:5823817-5828335
MIR4787	chr3:50712510-50712594
C18orf56	chr18:596997-712662
PET100	chr19:7694670-7698634
BASP1	chr5:17130136-17276954
MIR663A	chr20:26167654-26189869
ACTA2	chr10:90694830-90775542
AS3MT	chr10:104613966-104661655
SNORD36A	chr9:136215068-136218280
SNORA52	chr11:809935-812876
C17orf89	chr17:79213110-79215098
NUDT1	chr7:2281856-2290780
IFITM1	chr11:313990-315272
SNORA41	chr2:207024317-207027653
SCARNA16	chr17:75084724-75213181
PDGFA	chr7:536896-559481
C5orf55	chr5:441642-443258
MGMT	chr10:131265453-131565783
FDXR	chr17:72858618-72869156
CEMP1	chr16:2570362-2581409
FN1	chr2:216225178-216300791
MYEOV2	chr2:241065979-241075764
GNG11	chr7:93551015-93555826
NUDT8	chr11:67395408-67397408
C19orf81	chr19:51152701-51162567
LAMTOR4	chr7:99746529-99751833
HMGN3	chr6:79910961-79946517
SNORA10	chr16:2012061-2014827
DPYSL2	chr8:26371708-26515693
NDUFS6	chr5:1801495-1816167
PTMS	chr12:6875540-6880118
ALKBH6	chr19:36500021-36505141
RPS21	chr20:60962120-60963576
MEIS3	chr19:47906374-47922785
MIR221	chrX:45605584-45605694
LINC00152	chr2:87754973-87821030
CAPN12	chr19:39138266-39235114
TCEB2	chr16:2821414-2827297
CCDC34	chr11:27360060-27384795
IFI27L2	chr14:94594117-94595957
CTXN1	chr19:7989380-7991051
LOC100144603	chr22:51021454-51022355
MYL6	chr12:56552044-56555366
HSPB1	chr7:75931874-75933614
RDM1	chr17:34245084-34257780
SNORD32A	chr19:49990810-49995564
RAB4B	chr19:41281081-41314346
MALAT1	chr11:65265232-65273939
VAMP8	chr2:85804613-85809156
CRYL1	chr13:20977805-21100012
SDSL	chr12:113860215-113876081
VAX1	chr10:118888031-118897812
IER5L	chr9:131937830-131940540
POLD4	chr11:67085309-67159158
DPM3	chr1:155112366-155112996
CNFN	chr19:42891170-42894444
LOC100506233	chr11:82783107-82784754
USMG5	chr10:105127723-105156270
FAM133B	chr7:92190071-92219706
ZNF688	chr16:30581018-30583728
TST	chr22:37406899-37425863
RPL37	chr5:40831429-40835387
SNHG9	chr16:2014996-2015505
NDUFA13	chr19:19627018-19639013
UQCRQ	chr5:132202318-132204536
BLVRA	chr7:43798271-43846941
ATP5E	chr20:57603732-57617901
NDUFA2	chr5:140019011-140027370
IQCH-AS1	chr15:67493012-67819641
ZNF32-AS1	chr10:44124264-44170147
ROMO1	chr20:34256609-34288902
UBL5	chr19:9938555-9940797
S100A16	chr1:153579366-153585514
AK1	chr9:130628758-130640022
HOXB7	chr17:46684594-46688383
PPIC	chr5:122359077-122372425
CD9	chr12:6309481-6347437
RASSF7	chr11:560970-564025
NSMCE1	chr16:27236314-27301789
RPA3	chr7:7676574-7918851
FLJ37453	chr1:16160709-16266950
GP1BB	chr22:19701986-19712297
PLSCR3	chr17:7284292-7307450
IGFLR1	chr19:36230150-36233351
SUB1	chr5:32585604-32604185
PNKD	chr2:219135114-219211516
MIR3687	chr21:9826202-9826263
RPS19	chr19:42363987-42375484
MED10	chr5:6372038-6378639
MRPL27	chr17:48445227-48450562
NUDCD2	chr5:162880585-162887143
MT1X	chr16:56716381-56718108
BRICD5	chr16:2255177-2261069
TXNDC17	chr17:6481644-6554954
MPHOSPH8	chr13:20207787-20247599
BCL2L2-PABPN1	chr14:23775970-23795394
COX6C	chr8:100890222-100906242
CHMP2A	chr19:59062932-59066486
ENDOV	chr17:78234659-78411884
MRPL23	chr11:1968501-1977839
NME3	chr16:1820320-1821710
TRIAP1	chr12:120881763-120884215
NDUFB3	chr2:201936461-201950473
TMSB15B	chrX:103139054-103401708
ATOX1	chr5:151122382-151138210
FAM173A	chr16:771141-776473
BGLAP	chr1:156182778-156217908
PTRH1	chr9:130469270-130477936
COX14	chr12:50505763-50514240
REEP2	chr5:137774689-137782658
GGCT	chr7:30536236-30544457
SWI5	chr9:131038424-131051268
SCAND1	chr20:34541538-34543281
GNG10	chr9:114393631-114432526
NDUFAF1	chr15:41679546-41694658
TMEM141	chr9:139685776-139687769
CHCHD1	chr10:75541807-75543406
SYCE1L	chr16:77224835-77246976
C11orf83	chr11:62430288-62441162
PCDHGC3	chr5:140710251-140892548
MICA	chr6_ssto_hap7:2701358-2716888
NDUFB1	chr14:92582467-92588153
TOMM7	chr7:22852250-22862471
HIST1H1C	chr6:26055967-26056699
EMP3	chr19:48828628-48833810
PSME1	chr14:24605377-24610797
SERF2	chr15:44038589-44094769
DNLZ	chr9:139256351-139258263
IGFBP7	chr4:57845108-58071465
SAT1	chrX:23801274-23804327
TMEM19	chr12:72079877-72097839
CDC26	chr9:116029289-116037869
FBXO4	chr5:41925355-41941672
C9orf116	chr9:138387025-138391761
RPS14	chr5:149823791-149829319
ATP5I	chr4:666224-668127
HIST1H2BK	chr6:27106071-27114637
MIEN1	chr17:37885408-37886788
LBH	chr2:30454396-30482899
NAT14	chr19:55996556-55998935
QPCT	chr2:37571752-37600465
ZDHHC12	chr9:131464801-131486408
CD63	chr12:56119226-56123457
MIR3648	chr21:9825831-9826011
MIR1279	chr12:69633316-69668138
SNORA40	chr11:93468275-93468402
SNORD50A	chr6:86386724-86388451
MIR5094	chr15:90373830-90456222
SCARNA15	chr15:83424696-83424823
MIR4754	chr19:58898136-58898225
MIR3960	chr9:130548111-130548286
MIR570	chr3:195426271-195426368
SNORA33	chr6:133135707-133138703
SNORA72	chr8:99053937-99057818
SNORA39	chr20:37075296-37079564
ATP5H	chr17:73034954-73043074
BLOC1S1	chr12:56109817-56118526
STMN3	chr20:62271057-62284963
C7orf50	chr7:1036622-1177893
CNIH2	chr11:66045671-66051685
LIMD2	chr17:61699800-61777519
FAM134B	chr5:16473146-16617167
OCEL1	chr19:17337054-17340028
BAX	chr19:49458116-49465055
SNHG15	chr7:45022626-45026259
COX17	chr3:119388371-119396243
SERTAD1	chr19:40928408-40931932
TMEM256	chr17:7284292-7307450
COX6B1	chr19:36139124-36149686
NAPRT1	chr8:144656954-144660513
COX5B	chr2:98262520-98264657
NTHL1	chr16:2089815-2097867
S100A4	chr1:153516094-153518282
ARF5	chr7:127228405-127231759
RPS26	chr12:56435685-56438007
PRR7	chr5:176853686-176883287
CCDC85B	chr11:65657874-65659106
TMSB10	chr2:85132762-85133799
SMIM7	chr19:16756958-16770968
COX7B	chrX:77154960-77160881
NT5C	chr17:73106081-73127890
DRAP1	chr11:65686727-65689048
KRCC1	chr2:88326723-88355248
NDUFA11	chr19:5891286-5904024
APOBEC3C	chr22:39410264-39414825
SMIM11	chr21:35747748-35761452
PSMG3	chr7:1606969-1609668
MTRNR2L10	chrX:55207823-55208944
TAPBP	chr6_qbl_hap6:4499711-4514410
WIBG	chr12:56295196-56321697
HOXC8	chr12:54402889-54406545
IER3	chr6_ssto_hap7:2043292-2044644
URM1	chr9:131133597-131154295
CAV1	chr7:116164838-116201239
MRPL41	chr9:140446308-140447007
FAM195A	chr16:691848-698474
SDF2	chr17:26975373-26989207
MRPL36	chr5:1798498-1799956
RPS27A	chr2:55399686-55462989
TFAP2C	chr20:55204357-55214338
NDUFB7	chr19:14676889-14682889
COX16	chr14:70791797-70883807
SNRPB2	chr20:16710608-16722417
MYL12B	chr18:3262110-3278282
MRPL51	chr12:6601315-6602471
PLEKHJ1	chr19:2233154-2236328
RAMP1	chr2:238768186-238820755
FAM174A	chr5:99871123-99922440
SNHG5	chr6:86386724-86388451
TSPAN4	chr11:842823-867116
FASTKD3	chr5:7859271-7869150
KRT19	chr17:39679868-39684641
METRN	chr16:765172-767480
NR2C2AP	chr19:19256375-19314238
TPM1	chr15:63334837-63364113
GSTO1	chr10:106013951-106027222
SNHG8	chr4:119199916-119200978
HES6	chr2:239146907-239148681
MT1F	chr16:56691854-56693215
P4HTM	chr3:49027340-49044581
ZSCAN18	chr19:58595208-58629793
JOSD2	chr19:51009253-51014612
RPS23	chr5:81569138-81574235
ZFAS1	chr20:47862438-47905795
NDUFS4	chr5:52856464-52979171
POP4	chr19:30097169-30108162
SNRNP25	chr16:103828-107669
TMA7	chr3:48481685-48485537
TCTEX1D2	chr3:196018089-196065291
COA3	chr17:40949635-40950743
C6orf1	chr6:34214156-34216904
CISD3	chr17:36886509-36904558
HDDC3	chr15:91473409-91497323
PSMA2	chr7:42956461-42971805
GALK1	chr17:73754017-73761280
MPG	chr16:127017-188697
TAX1BP3	chr17:3539761-3599698
TMEM205	chr19:11453451-11456981
PDCD6	chr5:271735-438405
DBI	chr2:120124503-120130122
UQCR11	chr19:1597153-1605483
MIR663B	chr2:132905163-133015542
RPL17	chr18:47007547-47018935
MRPS24	chr7:43906156-43965996
RAB34	chr17:27041298-27045286
LINC00263	chr10:102133332-102148111
YWHAB	chr20:43514343-43537161
MIR497HG	chr17:6915735-6922973
TMSB4X	chrX:12993225-12995346
MTRNR2L1	chr17:22022436-22023991
BLOC1S2	chr10:102033034-102046469
FRG1	chr4:190861973-190884359
MAPK11	chr22:50702141-50708779
STUB1	chr16:730114-734439
SREK1IP1	chr5:63986134-64064496
EBPL	chr13:50234809-50265623
CAMK2N1	chr1:20808883-20812728
SELM	chr22:31500762-31503551
PPIA	chr7:44836240-44842716
SERPINE2	chr2:224839764-224904036
TUBA1A	chr12:49578577-49583107
AAMDC	chr11:77532207-77583398
LAMTOR2	chr1:156024516-156028301
SUMF1	chr3:4402828-4508966
C4orf3	chr4:120217573-120225600
C6orf226	chr6:42858002-42858554
COMMD4	chr15:75628373-75632614
SNORD68	chr16:89627064-89633237
SURF1	chr9:136218665-136223361
FUOM	chr10:135168657-135171529
C9orf89	chr9:95858449-95875565
RUSC1-AS1	chr1:155278538-155300909
C10orf32	chr10:104613966-104661655
PTTG1	chr5:159848864-159855746
LOC100130417	chr1:852952-854817
CHCHD5	chr2:113342035-113346617
ID3	chr1:23884420-23886285
PHPT1	chr9:139743255-139745490
ZMAT2	chr5:140080031-140086239
TCEA2	chr20:62688438-62703700
RPLP2	chr11:809935-812876
ITM2C	chr2:231729620-231743963
SAP18	chr13:21714652-21723224
AES	chr19:3052907-3062964
ZCRB1	chr12:42705887-42719932
EGFL7	chr9:139553307-139567130
COMMD6	chr13:76099349-76111991
TMEM219	chr16:29973350-29984373
SHFM1	chr7:96318078-96339203
TMEM160	chr19:47549166-47551882
EIF5B	chr2:99953833-100016728
NGFRAP1	chrX:102631267-102633001
CLU	chr8:27454433-27472328
BCAS4	chr20:49411466-49493714
TTC28-AS1	chr22:28315363-29075853
RNASEK	chr17:6915735-6922973
VCAN	chr5:82767492-82878122
MRPL53	chr2:74699084-74699942
PLK2	chr5:57749809-57755966
LUC7L3	chr17:48796925-48830072
ASB16-AS1	chr17:42248073-42264085
VAX2	chr2:71127719-71160575
S100A10	chr1:151955385-151966714
PSMA7	chr20:60711782-60718514
LOC100128252	chr19:56989242-57006805
TRAPPC2L	chr16:88923505-88927520
ANKRD1	chr10:92671856-92681032
SNRPD2	chr19:46190711-46195443
POLR2L	chr11:839720-842529
SS18L2	chr3:42589458-42690233
DDB2	chr11:47236492-47260769
PRR24	chr19:47777658-47778980
S100A13	chr1:153591275-153618782
TMSB15A	chrX:101768609-101771699
KRT17	chr17:39775691-39780882
CDKN1A	chr6:36644236-36655116
EIF3K	chr19:39109721-39127595
ADA	chr20:43248162-43280376
ARFRP1	chr20:62289162-62367494
RPL41	chr12:56510373-56511616
NTAN1	chr16:15131709-15149936
SNORA25	chr11:93463680-93463812
TRIM21	chr11:4406126-4414926
HSPE1	chr2:198351307-198418423
MRPS34	chr16:1821895-1823140
ADAP1	chr7:937536-994289
PFDN5	chr12:53689234-53693234
DPY30	chr2:32248971-32264844
ISYNA1	chr19:18530145-18549111
DNPH1	chr6:43193366-43197211
MTERFD3	chr12:107371068-107380944
RPL26	chr17:8280833-8286565
FAU	chr11:64888098-64902003
NDUFC2	chr11:77726760-77850699
TMEM9B	chr11:8968839-8985989
SULT1A1	chr16:28616907-28634907
SAT2	chr17:7494547-7536700
NDUFAB1	chr16:23592334-23607639
SNHG11	chr20:37075296-37079564
HCFC1R1	chr16:3072625-3077756
SKP1	chr5:133492081-133512724
PSMD1	chr2:231921577-232037540
CENPW	chr6:126661252-126669754
DPM2	chr9:130697373-130700763
C12orf57	chr12:7053202-7055165
CST3	chr20:23614293-23618574
CCM2	chr7:45039344-45116069
MINOS1	chr1:19923470-19984949
NDUFA7	chr19:8376183-8386280
ATP6V0E1	chr5:172410762-172461900
C11orf31	chr11:57479994-57586652
SOX18	chr20:62679078-62680979
C9orf123	chr9:7796490-7799799
CCDC106	chr19:56158953-56164526
BTF3	chr5:72794249-72801448
NRARP	chr9:140194082-140196703
TBCA	chr5:76986994-77072185
NHLH2	chr1:116378998-116383747
C6orf57	chr6:71276624-71298606
SMIM4	chr3:52570620-52574586
FAM24B	chr10:124591670-124658230
TP53I13	chr17:27895738-27900175
C9orf78	chr9:132589563-132597572
RAB9A	chrX:13707239-13727944
MRPL28	chr16:417383-420569
RPL38	chr17:72199794-72206019
DPCD	chr10:103348088-103369410
NDUFA8	chr9:124906337-124922098
SPRYD4	chr12:56862300-56882181
CUTA	chr6_ssto_hap7:4864564-4866311
RANGRF	chr17:8191081-8198170
GLIPR2	chr9:36136741-36163903
SOD1	chr21:33031934-33041243
WDR83	chr19:12777617-12792701
LSM5	chr7:32524944-32534870
PRR13	chr12:53835432-53840427
RPS5	chr19:58898635-58906171
C1orf151-NBL1	chr1:19923470-19984949
DPF1	chr19:38701648-38720317
BCL7C	chr16:30899115-30905399
NEDD8	chr14:24683142-24701576
OXLD1	chr17:79632065-79633618
DGCR6	chr22:18893735-18899601
RPS28	chr19:8386383-8387280
RPS27L	chr15:63445538-63449741
COA5	chr2:99215785-99224981
FSCN1	chr7:5632435-5646287
PACSIN3	chr11:47199072-47208010
POLR3K	chr16:96978-103632
RPL37A	chr2:217363519-217366188
RPL36	chr19:5690271-5691678
JUNB	chr19:12902309-12904125
PSME2	chr14:24612573-24615855
GSTZ1	chr14:77787229-77797940
SFN	chr1:27189632-27190947
TK1	chr17:76170159-76183285
PITX1	chr5:134363423-134369964
MRPL12	chr17:79670399-79674556
MRPL54	chr19:3762664-3767563
ILF3-AS1	chr19:10762537-10764548
CYBA	chr16:88709696-88717492
NDUFB5	chr3:179322574-179342288
PFN1	chr17:4848944-4852381
TAP1	chr6_ssto_hap7:4239266-4252521
FLJ41350	chr10:102989350-102998616
HMOX2	chr16:4511694-4560348
ABRACL	chr6:139349818-139364439
PIN1	chr19:9945882-9960365
ZDHHC24	chr11:66306734-66313671
BAMBI	chr10:28966423-28971868
NDUFB8	chr10:102283496-102289636
EVA1B	chr1:36787631-36789755
CUTC	chr10:101419262-101515894
NDUFB2	chr7:140395135-140406446
TIMM10	chr11:57295935-57298232
FBXL15	chr10:104162373-104182893
ZFAND2B	chr2:220071505-220074373
HIST1H2AC	chr6:26124372-26124918
RAC1	chr7:6414125-6443598
TIMM13	chr19:2389783-2427875
GSTA4	chr6:52842745-52860178
C19orf24	chr19:1275519-1279243
RAD51C	chr17:56769962-56811692
ARHGDIG	chr16:330605-333003
RPL9	chr4:39455744-39460568
NDUFV2	chr18:9102627-9134343
MZT2A	chr2:132202795-132360468
TMEM14A	chr6:52535883-52551385
RPS20	chr8:56980738-56987140
ZMAT5	chr22:30116343-30162969
PAM16	chr16:4390251-4466962
TMEM60	chr7:77423044-77427747
C8orf59	chr8:86089618-86132643
HAUS4	chr14:23415436-23426351
TOMM5	chr9:37588411-37592636
TSC22D1	chr13:45006278-45154568
ATP5D	chr19:1241748-1244824
OST4	chr2:27274490-27294567
KLC3	chr19:45843997-45873845
SNHG6	chr8:67782983-67837777
CCDC167	chr6:37450696-37467700
GADD45GIP1	chr19:13064969-13068068
HES4	chr1:934341-935552
RPS10	chr6:34254972-34393902
STX10	chr19:13254871-13261188
C7orf55-LUC7L2	chr7:139025104-139112272
RPL26L1	chr5:172386438-172396774
ARL4D	chr17:41476352-41478504
DNAJC17	chr15:41060066-41106767
COX7C	chr5:85913783-85916583
ETFB	chr19:51848408-51869672
METRNL	chr17:81037566-81052591
FAHD1	chr16:1877224-1922179
C19orf25	chr19:1450147-1479228
ANAPC11	chr17:79849598-79858363
HAUS8	chr19:17160570-17186343
COMMD5	chr8:146075550-146078932
BCAM	chr19:45312315-45324678
NHP2	chr5:177576464-177580961
HINT2	chr9:35812956-35815042
JMJD8	chr16:730114-734439
CMC2	chr16:81009698-81066709
TMEM186	chr16:8889036-8891505
LINC00493	chr20:18548072-18550203
FUNDC1	chrX:44382884-44402221
ARPC2	chr2:219081873-219119071
ACOT9	chrX:23721776-23761407
COMMD1	chr2:62132802-62363205
CYHR1	chr8:145675314-145691031
COX4I1	chr16:85833172-85840607
COL5A1	chr9:137533651-137736688
C19orf70	chr19:5678432-5688534
POMP	chr13:29233140-29253093
RPL36A	chrX:100645877-100669128
DYNLL1	chr12:120907659-120936298
MRPL14	chr6:44081372-44095191
LOC152217	chr3:196669493-196670884
RPL34	chr4:109541721-109551639
TTF1	chr9:135250936-135282238
KLHDC9	chr1:161068150-161070138
PSMC1	chr14:90722893-90738966
TP53TG1	chr7:86954663-86974808
FCGRT	chr19:50015535-50029685
CD151	chr11:832951-838835
SLC39A4	chr8:145637797-145642273
POLR2I	chr19:36602104-36616849
TXN	chr9:113006091-113018920
TAF11	chr6:34845554-34855848
UPF3A	chr13:115047058-115071291
CHCHD2	chr7:56169265-56174187
SDC2	chr8:97505881-97624037
NDUFB9	chr8:125551342-125562227
MRP63	chr13:21727733-21753220
PSMG2	chr18:12658737-12725739
SERF2-C15ORF63	chr15:44038589-44094769
MRPS17	chr7:56019610-56023033
HINT1	chr5:130494975-130501041
MED11	chr17:4634722-4643223
LSM4	chr19:18417039-18434001
SLC25A1	chr22:19163087-19166338
MED4	chr13:48649863-48669277
POLR2G	chr11:62529010-62534187
DBNL	chr7:44084238-44101315
PTRF	chr17:40554466-40575338
RABAC1	chr19:42460832-42463528
SMS	chrX:21958690-22012955
OCIAD2	chr4:48887404-48908815
GNAI1	chr7:79764139-79848725
AVPI1	chr10:99437180-99447015
RPS13	chr11:17095938-17099220
SNF8	chr17:47007458-47022154
PSMA3	chr14:58711522-58764855
C19orf40	chr19:33463147-33467960
FAM210B	chr20:54933982-54943718
AP2S1	chr19:47341422-47354203
COX7A2	chr6:75947390-75953644
S100A11	chr1:152004981-152009511
RPL21P28	chr13:27825691-27830702
NDUFAF2	chr5:60240955-60448864
WDR34	chr9:131314836-131419129
EFNA5	chr5:106712589-107006596
LOC148413	chr1:1334909-1342693
CD59	chr11:33724555-33758025
PRDX5	chr11:64085559-64089295
KRT8	chr12:53290970-53346685
NXPH4	chr12:57610577-57620232
SCRN2	chr17:45908992-45918699
FIS1	chr7:100882892-100888371
CITED4	chr1:41326727-41328018
ZNF428	chr19:44111375-44124014
NUDT22	chr11:63993729-63997488
DGUOK	chr2:74153952-74186088
AURKAIP1	chr1:1309109-1310818
SEPW1	chr19:48281841-48287943
GNAI2	chr3:50273646-50296786
CENPM	chr22:42334740-42343148
PMEPA1	chr20:56223447-56286592
PIN4	chrX:71401525-71483814
ARPC3	chr12:110872705-110888158
LMF1	chr16:903634-1031318
NDUFS5	chr1:39491966-39500308
RPL35	chr9:127615695-127624240
CDK5	chr7:150750898-150755052
RALBP1	chr18:9475529-9538106
TOX2	chr20:42543491-42698254
ARPC1B	chr7:98972297-99006305
STYXL1	chr7:75625654-75677321
PSMB1	chr6:170844203-170862417
HSD17B10	chrX:53458205-53461323
HMGB1	chr13:31032878-31040081
RPL31	chr2:101618690-101767846
DPM1	chr20:49551404-49575060
NDUFB10	chr16:2009516-2011976
RNF145	chr5:158584416-158637061
PPIG	chr2:170440849-170494254
GINS2	chr16:85711279-85722588
BTG2	chr1:203274663-203278729
CHMP4A	chr14:24678786-24683036
ENOSF1	chr18:596997-712662
RNASEH2A	chr19:12917427-12924462
SNX11	chr17:46184919-46200105
GIPC1	chr19:14588570-14606961
COQ4	chr9:131084790-131096351
MIR4691	chr11:67798083-67804114
SNORD35A	chr19:49990810-49995564
SNORA76	chr17:62223698-62223831
HSD17B1	chr17:40703983-40707232
CCDC112	chr5:114602884-114632458
UBA52	chr19:18682613-18688270
LSM7	chr19:2321519-2328614
OGFR	chr20:61436176-61445352
ALYREF	chr17:79845710-79849462
YIPF1	chr1:54317391-54355487
TMEM208	chr16:67261015-67263182
ORMDL2	chr12:56211805-56236767
RWDD1	chr6:116892582-116914436
GSTK1	chr7:142960521-142966222
PTGR1	chr9:114287446-114362135
ARL3	chr10:104433483-104474190
MTRNR2L6	chr7:142374130-142375525
MRPL20	chr1:1334909-1342693
NME1	chr17:49230896-49249105
SRA1	chr5:139929651-139937678
CERCAM	chr9:131182758-131199630
PMM1	chr22:41972889-41985871
RMI2	chr16:11439310-11445617
TMEM54	chr1:33352097-33366953
MRPL13	chr8:121408082-121535875
TSR3	chr16:1383605-1401873
C4orf48	chr4:2043719-2045697
RPS16	chr19:39923846-39926618
RPL23A	chr17:27046999-27053949
FAM32A	chr19:16296234-16302857
PSMB10	chr16:67968406-67970780
MRPS6	chr21:35445822-35515334
MRPS18A	chr6:43638933-43655549
CUEDC2	chr10:104183001-104192423
MYL12A	chr18:3247527-3256234
C12orf45	chr12:105380097-105388505
MDP1	chr14:24683142-24701576
HEBP1	chr12:13127798-13153243
MINOS1 (MIC10) is highlighted in red.
