# Supplementary material for: ER-resident sensor PERK is essential for mitochondrial thermogenesis in brown adipose tissue
Source: Life Sci Alliance. 2020 Feb 6;3(3):e201900576. doi: 10.26508/lsa.201900576 (PMC7010021; doi:10.26508/lsa.201900576)
Supplement: Supplementary file 3 [file LSA-2019-00576_TableS3.xlsx]

## Sheet: Sup. Table 3
Table S3.
Primer sequences for qPCR used in this study
Spieces	Gene name	Forward	Reverse	Refference
Mouse	Ucp1	GGCCTCTACGACTCAGTCCA	TAAGCCGGCTGAGATCTTGT	Hattori et al, Nat Commun, 7, 11158, 2016
	Cidea	AAACCATGACCGAAGTAGCC	AGGCCAGTTGTGATGACTAAGAC	Hattori et al, Nat Commun, 7, 11158, 2016
	Dio2	CTGCGCTGTGTCTGGAAC	GGAGCATCTTCACCCAGTTT	Hattori et al, Nat Commun, 7, 11158, 2016
	Prdm16	TCTCGGATCCCATCCTCA	GGAAGATCTTGCCACAGTACCT	Hattori et al, Nat Commun, 7, 11158, 2016
	Pparg	GAAAGACAACGGACAAATCACC	GGGGGTGATATGTTTGAACTTG	Hattori et al, Nat Commun, 7, 11158, 2016
	Cox4i1	TCACTGCGCTCGTTCTGAT	CGATCGAAAGTATGAGGGATG	Hattori et al, Nat Commun, 7, 11158, 2016
	Cox8b	CCAGCCAAAACTCCCACTT	GAACCATGAAGCCAACGAC	Hattori et al, Nat Commun, 7, 11158, 2016
	Cox7a1	CGAAGAGGGGAGGTGACTC	AGCCTGGGAGACCCGTAG	Hattori et al, Nat Commun, 7, 11158, 2016
	Cycs	AAATCTCCACGGTCTGTTCG	CCAGGTGATGCCTTTGTTCT	Hattori et al, Nat Commun, 7, 11158, 2016
	S18	TCCAGCACATTTTGCGAGTA	CAGTGATGGCGAAGGCTATT	Hattori et al, Nat Commun, 7, 11158, 2016
	Ppargc1a	TATGGAGTGACATAGAGTGTGCT	CCACTTCAATCCACCCAGAAAG	Wang et al, Biochem J, 446, 415-425, 2012
	Ppargc1b	TCCTGTAAAAGCCCGGAGTAT	GCTCTGGTAGGGGCAGTGA	Dadson et al, Sci Rep, 7, 41490, 2017
	ATF6	TCGCCTTTTAGTCCGGTTCTT	GGCTCCATAGGTCTGACTCC	Xie et al, Diabetes, 66, 613-626, 2017
	Cox2	GCCGACTAAATCAAGCAACA	CAATGGGCATAAAGCTATGG	Morita et al, Cell Metab, 18, 698-711, 2013
	β-globin	GAAGCGATTCTAGGGAGCAG	GGAGCAGCGATTCTGAGTAGA	Morita et al, Cell Metab, 18, 698-711, 2013
Antibodies used in this study
Antibodies+A21:E44			SOURCE	CAT.#
Rabbit-anti-PERK			Cell signaling Technology	Cat#: 3192, RRID: AB_2095847 Cat#: 5683, RRID: AB_10831515
Rabbit-anti-Phospho-PERK (Thr980)			Cell signaling Technology	Cat#: 3179, RRID: AB_2055328
Rabbit-anti-IRE1α			Cell signaling Technology	Cat#: 3294, RRID: AB_823545
Rabbit-anti-cytochrome C			Cell signaling Technology	Cat#: 11940, RRID: AB_10695410
Anti-rabbit IgG, HRP-linked antibody			Cell signaling Technology	Cat#: 7074, RRID: AB_2099233
Goat anti-rabbit IgG (H+L) Secondary Antibody Alexa Flour 488			Life technologies (Thermo Fisher Scientific)	Cat#: A11008, RRID: AB_143165
Goat anti-mouse IgG (H+L) Secondary Antibody Alexa Flour 488			Life technologies (Thermo Fisher Scientific)	Cat#: A11001, RIDD: AB_2534069
Goat anti-rabbit IgG (H+L) Secondary Antibody Alexa Flour 546			Life technologies (Thermo Fisher Scientific)	Cat#: A11010, RRID: AB_2534077
Goat anti-mouse IgG (H+L) Secondary Antibody Alexa Flour 546			Life technologies (Thermo Fisher Scientific)	Cat#: A11003, RRID: AB_2534071
Rabbit-anti-UCP1			Abcam	Cat#: Ab10983, RRID: AB_2241462
Mouse-anti-OXPHOS rodent			Abcam	Cat#: Ab110413, RRID: AB_2629281
Rabbit-anti-PERK			Sigma-Aldrich	Cat#: P0074, RRID: AB_1841092
Mouse-anti-Actin			Sigma-Aldrich	Cat#: A4700, RRID: AB_476730
Anti-FLAG M2 Affinity Gel			Sigma-Aldrich	Cat#: A2220, RRID: AB_10063035
Rabbit-anti-Tom20			Santa Cruz Biotechnology	Cat#: Sc-11415, RRID:AB_2207533
Mouse-anti-KDEL			Enzo Life Sciences	Cat#: ADI-SPA-827, RRID: AB_10618036
Rabbit-anti-Sec61alpha			Life technologies (Thermo Fisher Scientific)	Cat#: PA3-014, RRID: AB_2186390
Mouse-anti-DDDDK-tag			MBL International	Cat#: M185-3L, RRID: AB_11123930
Mouse-anti-COX4			Molecular Probes	Cat# A-21348, RRID: AB_221509
Mouse-anti-Puromycin			Millipore	Cat#: MABE343, RRID: AB_2566826
Anti-Mouse IgG, HRP-linked antibody			GE Healthcare	Cat#: NA931, RRID: AB_772210
Rabbit-anti-GABPα			Proteintech	Cat#: 21542-1-AP, RRID: AB_10858481
Rabbit-anti-PERK-3SP			This paper	N/A
Rabbit-anti-Herp			Kadowaki et al., Cell Rep. 2015	N/A
siRNAs and guide RNAs used in this study
Oligonucleotides			SOURCE	CAT.#
Stealth siRNA Negative Control Med GC Duplex			Invitrogen	Cat#: 12935-300
Stealth siRNA against PERK (mouse)			Invitrogen	Cat#: MSS203821, MSS203819, NM_010121.2_stealth_3673
Stealth siRNA against GABPα (mouse)			Invitrogen	Cat#: MSS274443, MSS274444
Stealth siRNA against IRE1α (mouse)			Invitrogen	Cat#: MSS234443, MSS234445
Stealth siRNA against ATF6 (mouse)			Invitrogen	Cat#: MSS213140, MSS279117
NEBNext Singleplex Oligos for Illumina			New England Biolabs	Cat#: E7350
Primers for qPCR, see Supplemental Table S3			Dadson et al., 2017; Hattori et al., 2016; Morita et al., 2013; Wang et al., 2012	N/A
guide RNA targeting sequence for PERK-KO #1 5’- GATCCTGTTCTTCTTTTACAC-3’			This paper	N/A
guide RNA targeting sequence for PERK-KO #2 5’- GACTGCAATTATGCTATCAAG -3’			This paper	N/A
guide RNA targeting sequence for Knockin #1 5’- TTCAGCCTAATGTCCAGTGT -3’			This paper	N/A
guide RNA targeting sequence for Knockin #2 5’- CTTCTTAGAATATGCCTGTC-3’			This paper	N/A
